# Supplementary material for: Chimeric deubiquitinase engineering reveals structural basis for specific inhibition of the mitophagy regulator USP30
Source: Nat Struct Mol Biol. 2025 May 5;32(9):1776–86. doi: 10.1038/s41594-025-01534-4 (PMC12440824; doi:10.1038/s41594-025-01534-4)
Supplement: Supplementary file 5 — Numerical source data. [file 41594_2025_1534_MOESM5_ESM.xlsx]

## Sheet: Title page
	Numerical Source Data for
	Chimeric deubiquitinase engineering reveals
	structural basis for specific inhibition of the mitophagy regulator USP30
	Nafizul Haque Kazi,1,2 Nikolas Klink,1,2 Kai Gallant,1,2 Gian-Marvin Kipka,1,2 and Malte Gersch1,2,*
	1 Max Planck Institute of Molecular Physiology,
	Chemical Genomics Center, Dortmund, Germany.
	2 TU Dortmund University, Department of Chemistry and
	Chemical Biology, Dortmund, Germany.
	*Correspondence: malte.gersch@mpi-dortmund.mpg.de

## Sheet: Fig. 1f
	USP30c1				USP30ch3
	Mean (103 M-1s-1)	SEM (103 M-1s-1)			Mean (103 M-1s-1)	SEM (103 M-1s-1)
	213.9	2.353			195.5	3.454

## Sheet: Fig. 1g
		USP30c1				USP30ch3
	Tm (°C)	51	51	51.3		54.9	54.9	54.9

## Sheet: Fig. 1h
	USP30c1					USP30ch3
ΔTm (°C)	14.9	14.9	14.6			13.8	13.8	13.5

## Sheet: Fig. 1l
Inhibitor conc. (nM)	USP30c1 activity		USP30ch3 activity
X	Mean	S.D.	Mean	S.D.
1600	0.0125498	0.00158445	0.000862141	0.000934783
400	0.0348934	0.00364258	0.0134664	0.00190562
100	0.102706	0.00855454	0.0588792	0.00268767
25	0.269547	0.0143404	0.177307	0.00775669
6.25	0.535852	0.00685022	0.438005	0.010691
1.56	0.796164	0.0136258	0.682227	0.00869398
0.39	0.890277	0.0174321	0.859251	0.0200412
0.1	0.952888	0.0324183	0.94761	0.0299417
0.025	0.981913	0.0269313	0.970943	0.0237103
0.00625	1.00748	0.0124064	1.03394	0.0182377
0.0015625	1.00226	0.0121045	0.969509	0.0274282
		IC50 (nM)
		Value	S.E.M
	USP30c1	7.38454	0.302968
	USP30ch3	4.11424	0.264157

## Sheet: Fig. 1m
	USP30c1 + NK036				USP30ch3 + NK036
Tm (°C)	58.3	58.3	58.3		61.5	61.5	61.5

## Sheet: Fig. 4d
	USP30ch3		USP30ch3 F453Y		USP30ch3 L328F
	Mean (103 M-1s-1)	SEM (103 M-1s-1)	Mean (103 M-1s-1)	SEM (103 M-1s-1)	Mean (103 M-1s-1)	SEM (103 M-1s-1)
	183.3	3.6	62.7	0.66	14.2	0.23

## Sheet: Fig. 4e
Inhibitor conc (nM)	USP30ch3		USP30ch3 F453Y
X	Mean	S.D.	Mean	S.D.
1600	0.000862141	0.000934783	0.302263	0.0101978
400	0.0134664	0.00190562	0.617103	0.012589
100	0.0588792	0.00268767	0.819772	0.0262076
25	0.177307	0.00775669	0.875112	0.042165
6.25	0.438005	0.010691	0.912888	0.0354569
1.56	0.682227	0.00869398	0.95396	0.0504935
0.39	0.859251	0.0200412	1.01192	0.0420082
0.1	0.94761	0.0299417	1.01616	0.0403439
0.025	0.970943	0.0237103	0.983312	0.0187228
0.00625	1.03394	0.0182377	1.11166	0.0389297
0.001563	0.969509	0.0274282	0.999795	0.0125172
	IC50 (nM)
	Value	S.E.M.
USP30ch3	4.11424	0.264156
USP30ch3 F453Y	632.041	118.737

## Sheet: Fig. 4f
	USP30c1			USP30ch3 F-Y			USP30ch3 L-F
ΔTm (°C)	6.1	6.1	6.1	1.8	1.8	1.8	1.2	1.2	1.2

## Sheet: Fig. 4g
Inhibitor conc. (nM)	USP30ch3		USP30ch3 F453Y
X	Mean	S.D.	Mean	S.D.
1600	-0.00134409	0.0021023	0.317056	0.0147461
400	0.00852948	0.00176952	0.546098	0.00930979
100	0.0356655	0.00256538	0.774359	0.0129618
25	0.0989673	0.00438458	0.837703	0.0150295
6.25	0.195775	0.00714249	0.907918	0.0286366
1.56	0.326881	0.00719124	0.918493	0.0358105
0.39	0.465799	0.0202033	0.920384	0.0258238
0.1	0.653127	0.00734295	0.956101	0.02219
0.025	0.706322	0.0110417	1.00447	0.0348279
0.00625	0.854625	0.00463744	1.05448	0.0196138
0.001563	0.908073	0.0158256	0.997103	0.0121927
	IC50 (nM)
	Value	S.E.M.
USP30ch3	0.280927	0.0301733
USP30ch3 F453Y	531.076	98.6455

[truncated: 13 more sheets: Fig. 4h, Fig. 5d, Fig. 5e, ED Fig. 3a, ED Fig. 3c, ED Fig. 3d, ED Fig. 3e, ED Fig. 3f+g, ED Fig. 3h, ED Fig. 7a, ED Fig. 7b, ED Fig. 7e, ED Fig. 7f]
